# Supplementary material for: Identification of the FSH-RH as the other gonadotropin-releasing hormone
Source: Nat Commun. 2024 Jun 27;15:5342. doi: 10.1038/s41467-024-49564-8 (PMC11211334; doi:10.1038/s41467-024-49564-8)
Supplement: Supplementary file 4 — Source Data [file 41467_2024_49564_MOESM4_ESM.xlsx]

## Sheet: Figure 1d
Figure 1d
female	cck2rb+/+			cck2rb+/-			cck2rb-/-
	body weight [mg]	Ovary weight [mg]	GSI	body weight [mg]	Ovary weight [mg]	GSI	body weight [mg]	Ovary weight [mg]	GSI
	383.29	27.32	7.12776	333.21	20.79	6.23931	333.5	1.76	0.527736
	230.37	12.51	5.43039	287.85	15.71	5.4577	249.61	1.48	0.592925
	339.3	25.64	7.55673	292.45	19.14	6.54471	242.32	1.04	0.429185
	293.42	16.07	5.47679	265.49	17.41	6.55769	271.25	1.44	0.530876
	263.35	21.62	8.20961	366.53	24.93	6.80163

## Sheet: Figure1e
Figure 1e
male	cck2rb+/+			cck2rb+/-			cck2rb-/-
	body weight [mg]	Testis weight [mg]	GSI	body weight [mg]	Testis weight [mg]	GSI	body weight [mg]	Testis weight [mg]	GSI
	249.99	1.3	0.520021	211.57	1.35	0.638087	313.55	0.34	0.108436
	223.45	1.26	0.563885	218.14	1.03	0.472174	213.49	0.16	0.074945
	244.53	1.02	0.417127	274.83	1.29	0.469381	238.29	0.17	0.0713416
	246.65	1.17	0.474356	236.26	1.29	0.546009	225.15	0.19	0.0843882
	197.79	1.07	0.540978	210.35	1.07	0.508676	188.41	0.18	0.0955363

## Sheet: Figure1g
Figure 1g
cck2rb Hetero	cck2rb KO
0.322618	0.0314451
0.397302	0.0353696
0.307192	0.0188092

## Sheet: Figure1h
Figure 1h
cck2rb Hetero	cck2rb KO
1.43704	0.00253493
1.39091	0.0108136
0.190667	0.0101671
1.12214	0.00557716
0.954955	0.000684211
0.945545	0.00540945
1.33465	0.00332937

## Sheet: Figure1i
Figure 1i
Hetero	KO
1.9037	0.209581
1.19773	0.312336
0.753333	0.437326
1.73282	0.512758
0.90991	0.113158
1.50495	0.237008
0.992126	0.143876

## Sheet: Figure1j
Figure 1j
Hetero	KO
0.0416296	0.0231537
0.229545	0.111811
0.0144667	0.162674
0.10229	0.138518
0.114414	0.160766
0.0645545	0.129134
0.21378	0.10868

## Sheet: Figure1k
Figure 1k
cck2rb Hetero	cck2rb KO
0.882979	0.03875
1.16216	0.0344898
0.890179	0.0382979
1.10417	0.0304348
2.10762	0.0252821
1.15292	0.0600243
1.04827	0.0461111

## Sheet: Figure1l
Figure 1l
cck2rb Hetero	cck2rb KO
0.787234	0.820312
1.56081	0.721088
0.852679	0.730496
0.805556	0.658385
1.08969	0.979487
0.649899	1.72539
0.428356	0.535185

## Sheet: Figure1m
Figure 1m
cck2rb Hetero	cck2rb KO
0.232447	0.0624219
0.162838	0.109524
0.127679	0.521277
0.165278	0.101242
0.0834081	0.0641026
0.199396	0.128797
0.0429864	0.122222

## Sheet: Figure 2b
Figure 2b
Ovary Size
cck2rb KO	cck2rb KO+Rescue Transgene
1.10132	6.80556
1.38686	6.84588
0.883721	7.34513
1.15942	6.56652
0.727273	6.88259
0.902256	6.5812

[truncated: 56 more sheets: Figure2c, Figure2d, Figure2e, Figure2f, Figure2g, Figure2h, Figure2i, Figure 3, Figure 4a, Figure4b, Figure4c, Figure4d, Figure4e, Figure4f, Figure4g, Figure4h, Figure4i, Figure4j, Figure 5b, Figure5c …]
